# Supplementary material for: Antibody Levels at 3-Years Follow-Up of a Third Dose of Measles-Mumps-Rubella Vaccine in Young Adults
Source: Vaccines (Basel). 2022 Jan 17;10(1):132. doi: 10.3390/vaccines10010132 (PMC8781586; doi:10.3390/vaccines10010132)
Supplement: Supplementary file 1 [file vaccines-10-00132-s001.zip]

Archive with 1 entries (1 files):
- vaccines-1531568-supplementary.pdf
